# Supplementary material for: Multi-tiered analyses of honey bees that resist or succumb to parasitic mites and viruses
Source: BMC Genomics. 2021 Oct 6;22:720. doi: 10.1186/s12864-021-08032-z (PMC8493683; doi:10.1186/s12864-021-08032-z)
Supplement: Supplementary file 2 — Additional file 2 : Supplemental Table 1: Fold-change differences for genes found to be significant under a false-discovery cut-off of 0.5, shading reflects strength of fold change increasing from yellow to red. [file 12864_2021_8032_MOESM2_ESM.xlsx]

## Sheet: Sheet1
Symbol	R_VirusUp	R_VirusDown	R_ControlUp	R_ControlDown	RMiteUp	RMiteDown	RMContUp	RMContDown
LOC102655454	8.54
TRNAACGC	6.94
LOC102653858	6.3
Pla2	6.12					2.43437
LOC100578967	5.81		8.55794
LOC113219003	5.61			3.04115
LOC727243	5.55
LOC113219005	4.93			2.18168
Obp14	4.48
LOC725842	4.41			2.57483				2.86871
LOC100576769	4.37
LOC102656264	4.32		2.84438
LOC107964850	4.26		2.15917
LOC409143	4.21					2.75834
LOC726965	4.19		2.31756			3.08117
TRNAVAAC	4.09		3.36386
LOC727522	3.96							1.81597
Vg	3.95		2.11241			3.05947
Pgrps2	3.93					1.86631
LOC100576299	3.89
LOC726371	3.87
LOC100578084	3.82
LOC725215	3.82
SP34	3.79		6.71575
LOC551249	3.73
LOC102656567	3.69
LOC411353	3.65				1.63063
LOC410894	3.62			2.03365		1.9668		2.43777
LOC724436	3.58			2.2782
LOC725159	3.56
Est6	3.53
LOC100576758	3.53
LOC411315	3.52
Hbg2	3.46					2.58522
LOC726722	3.43		3.02314
AGLU2	3.43
Obp3	3.43
LOC100578347	3.4			1.89026
LOC102654621	3.36
LOC113219195	3.34						1.67221
LOC551401	3.34
Apid1	3.25					5.01456	3.64912
LOC102656509	3.23
LOC107964635	3.22
LOC100578532	3.19
LOC724946	3.18
LOC410747	3.16					2.812
LOC102656300	3.16
LOC100576745	3.13
LOC410828	3.09
LOC724749	3.08		1.98379
LOC724312	3.07
LOC413083	3.06			2.67092
LOC100576253	3.01
LOC413047	3
LOC551527	2.99
LOC411253	2.98					1.52097
Def1	2.95					3.48177
LOC678674	2.95
LOC113218543	2.94
Eth	2.93
LOC724308	2.93
LOC113218576	2.92					3.62069
LOC102654025	2.9
LOC412663	2.89
nAChRb2	2.87
LOC724145	2.82
LOC113218647	2.81
PPO	2.79
LOC100577135	2.78
LOC102655361	2.78
LOC408329	2.76					4.01081
LOC107965571	2.76
LOC725305	2.76
Cyp4g11	2.74
LOC100578156	2.72					1.53648	2.53049
LOC100576555	2.71					4.0577
LOC100577773	2.71
LOC412969	2.71
LOC406105	2.69
LOC725629	2.64
Obp15	2.63				7.89332
CPR16	2.63
LOC406142	2.62					5.56689
LOC100578816	2.62					3.38434
Mcdp	2.6							1.97669
TRNASCGA	2.6
LOC408807	2.59					6.5946
LOC726309	2.57							1.51818
LOC100576403	2.57
LOC113219028	2.57
LOC408603	2.55				1.73916
LOC100576458	2.55
LOC100578247	2.55
LOC409619	2.55
LOC725017	2.54
LOC725225	2.54
LOC413478	2.53
LOC724861	2.53
LOC107964909	2.52
LOC724654	2.52
LOC726126	2.52
LOC100577725	2.51						1.56095
LOC725217	2.49
LOC408452	2.48					2.30794
LOC102653988	2.48
LOC725387	2.47
LOC551991	2.46
LOC411330	2.43
LOC724211	2.43
LOC409709	2.42
LOC726377	2.41		2.09183
LOC551560	2.41
Obp21	2.41
LOC409187	2.4					2.34829
LOC409096	2.4						2.89076
LOC100577143	2.37							1.68982
LOC107964997	2.37
TpnCIIIa	2.37
LOC102655185	2.35
LOC102655622	2.35
LOC113219265	2.34					2.35436		1.80304
LOC724899	2.34
LOC107963996	2.33					1.51129
LOC552728	2.32				2.09039
LOC726200	2.32					2.12448
LOC724208	2.32
LOC410492	2.31					2.91523
LOC552425	2.29			2.93329
LOC102653693	2.26
LOC113218520	2.23
LOC102655631	2.22					2.28442
LOC408320	2.22
LOC726393	2.22
LOC726286	2.21					1.52373
LOC494509	2.21					1.51018
LOC727546	2.21							3.27546
LOC102653935	2.21
LOC406144	2.2					5.31436	3.29855
LOC102655202	2.2
LOC724518	2.2
LOC102655339	2.19					2.92642
LOC100577571	2.19
LOC107964513	2.19
LOC409626	2.15				1.62613
LOC408922	2.15					2.12448
LOC726803	2.15
LOC725426	2.13
LOC100577377	2.1
LOC724838	2.1
LOC406145	2.09
LOC113219296	2.08
LOC551224	2.08
LOC726463	2.08
LOC551496	2.07					3.52842
LOC107965279	2.07
LOC413576	2.07
LOC725832	2.07
Mir1175	2.07
LOC410583	2.06					1.97471
LOC100579031	2.05
LOC100576797	2.04				1.82828
LOC409950	2.04					2.17131
LOC727333	2.02
LOC102653737	2.01
LOC113218976	2.01
A4	2
LOC113218558	2
LOC726750	1.99					4.275
LOC410705	1.98
LOC725926	1.97					3.10089
LOC410149	1.97					1.5365
LOC724418	1.97
LOC551562	1.96		2.52649
LOC100576444	1.96					3.89126	2.91957
LOC412948	1.96					2.19365
LOC552600	1.96					1.87471
LOC551252	1.96
LOC726796	1.96
LOC725202	1.95					2.90926		2.7033
LOC102654781	1.95
LOC102656409	1.94
LOC412273	1.94
LOC726134	1.94
LOC100576414	1.92
LOC725701	1.91					2.30864		2.04867
LOC411140	1.91
TpnCIIa	1.89					2.27861
LOC107965814	1.88		2.01329
LOC408474	1.88					2.24998
LOC725621	1.88					2.18854
LOC100578924	1.88
LOC724555	1.88
LOC408972	1.87					3.23082
LOC725816	1.87
LOC724386	1.86					2.34184
LOC411706	1.86
LOC552130	1.86
LOC100578731	1.85				2.22246		1.6313
LOC107965122	1.85
LOC113218908	1.85
LOC726446	1.85
LOC726315	1.84				2.04774
LOC726997	1.84					3.80362
LOC408534	1.84					1.85747
LOC408871	1.84
LOC725439	1.83
CYP6AQ1	1.82		1.86778
Obp19	1.81
LOC412889	1.8				2.36774
LOC113218635	1.79				2.68659
LOC409801	1.79					7.725	3.35161
LOC725158	1.79					3.53981
LOC100578341	1.79
LOC413575	1.79
LOC100576902	1.78
LOC100577497	1.78
LOC724993	1.78
LOC727037	1.78
LOC100577430	1.75
LOC551197	1.74
LOC724971	1.73
LOC113218830	1.71				1.51809		1.65682
LOC107965005	1.71
LOC726818	1.7					3.95736		1.5241
LOC410870	1.7
LOC726592	1.7
LOC724466	1.69					2.2843
LOC100577844	1.69						1.79345
LOC100578618	1.69
LOC408953	1.69
LOC412540	1.69
LOC727479	1.68
LOC725456	1.67							1.55224
LOC100578090	1.67
LOC410683	1.65					2.11808
Melt	1.65					1.7233
LOC113218672	1.65
LOC724126	1.65
LOC409805	1.64					1.92928
LOC100576880	1.64
LOC551712	1.64
LOC410218	1.63				1.97006			3.06592
LOC408818	1.63
LOC551908	1.63
LOC100576540	1.62				4.79262
LOC409899	1.62					1.96927
LOC102655636	1.62
LOC551053	1.62
LOC102654867	1.61		2.11316			2.72383
LOC113219395	1.61				2.21531
LOC725498	1.61					2.2436
LOC409650	1.61
LOC409843	1.6
LOC551180	1.6
Obp16	1.59				2.44079
LOC725154	1.59
LOC406114	1.58					2.99466
LOC411577	1.58						1.94834
LOC724565	1.55					2.19638
LOC100576662	1.55					1.90998
LOC100576703	1.55
LOC408532	1.54
LOC726352	1.53					3.43641		1.55826
Tsf1	1.53					3.28847
LOC409176	1.52
LOC410539	1.52
LOC552832	1.51					2.13397
LOC107965318	1.5
LOC725969		11.3489
LOC102656669		8.7338
LOC102656231		8.53376
LOC102655709		8.34989
LOC102654242		8.01736
LOC107964944		7.9908
LOC102654246		7.9104
LOC102656732		7.76488
LOC102656640		7.61372
LOC725660		6.91606
LOC107964337		6.74196
LOC552558		6.63043
LOC102654158		6.27048	2.788
LOC107965608		6.26102
LOC725903		5.97569
LOC102653835		5.89468
LOC102655762		5.86465	2.3528
LOC726001		5.76893		2.71283
LOC725089		5.59158	3.65883
LOC102655457		5.52091
LOC100578514		5.32366	3.10251
LOC102654008		5.3157
LOC107964575		5.12814		5.0066
LOC725823		5.0477
LOC100576473		5.03068
LOC102654053		4.98391
LOC102654211		4.93556
LOC102655476		4.89448
LOC113219090		4.68578
LOC725729		4.53342
LOC113219167		4.49217
LOC410947		4.48605
LOC107964569		4.36591
LOC100577839		4.33011
Kakusei		4.32715		2.91282
LOC551929		4.325				2.0889
LOC411317		4.22213
LOC102653932		4.12963
LOC100576984		4.02959
LOC113218627		3.91226
LOC107965601		3.8414
LOC102655144		3.84039
LOC725557		3.80086
LOC102654729		3.79767
LOC552799		3.74587
LOC113219117		3.7309
LOC551656		3.67304	1.79495
LOC100578798		3.67294
LOC726094		3.65611		2.24886
LOC107965055		3.65118
LOC102654660		3.5925
LOC113218857		3.55713
LOC113218932		3.53654
LOC102656016		3.52762
LOC107964890		3.46423
LOC102656201		3.43055
LOC102656919		3.42527
LOC102653654		3.41703
LOC100577071		3.41293
LOC113219087		3.37323
LOC102655028		3.3632			2.93872
LOC412630		3.29727
LOC100577039		3.29448
LOC107965750		3.28537
LOC113218903		3.27736
LOC100576740		3.19969
LOC100578072		3.19423
LOC724892		3.16036
LOC100578860		3.16027
LOC725622		3.15972
LOC107965630		3.15801
LOC113219048		3.14765
LOC102654799		3.14633
LOC113219351		3.14393				7.89681		1.60853
LOC113219353		3.14062				6.53633		1.67118
LOC413205		3.13882
LOC724334		3.13708
LOC102653781		3.1205
Hex110		3.11128		2.65277
LOC725543		3.09399
LOC113219358		3.06092				7.72196		2.66146
LOC113218890		3.05668
LOC724735		3.04772	2.71618
LOC113219289		3.04339				3.56146
LOC727052		3.03004
LOC725500		2.99482
CPR2		2.99039	3.58127
LOC102655520		2.98442
LOC724521		2.97498				4.26746
LOC100578476		2.97084
LOC113219050		2.94124
LOC726031		2.93922
LOC726229		2.92075
LOC102654897		2.91983
LOC107963984		2.89247
CPR3		2.88832	2.7019		3.71632
LOC102654265		2.87972		3.42133
LOC113219330		2.85805				8.19268		3.86168
LOC102655810		2.85396
LOC408538		2.837
LOC107965317		2.83508
LOC102656821		2.83199
LOC727164		2.80131	3.13677
LOC107964672		2.78573
LOC113219241		2.78401
LOC100576192		2.75772
LOC102655819		2.75291
LOC412788		2.75184
LOC107965402		2.74803
LOC113219380		2.7428				5.37995		1.93998
LOC113219143		2.73178				12.0081		5.12678
LOC406132		2.7158				1.86249		1.83412
LOC107964493		2.70724
LOC102655153		2.68384		2.49468
LOC726206		2.67474
LOC726185		2.67208
LOC102656232		2.66089
LOC724395		2.65689
LOC408804		2.6551
LOC107964154		2.65119
LOC102656664		2.64535
LOC102656170		2.64057
LOC726743		2.63165
LOC113219125		2.62917
LOC113219159		2.61796
LOC113219054		2.61483
LOC724425		2.59267
LOC102655139		2.57645
LOC724872		2.5699
LOC725750		2.56334
LOC724783		2.55274
LOC100576726		2.54574
LOC113218738		2.54324
LOC411200		2.53547
Mir3781		2.51571
LOC102653810		2.50272
LOC410381		2.49002
LOC410559		2.47909	2.15249		5.80313
LOC107965070		2.47427
LOC412310		2.44534
LOC100578699		2.44306
LOC102654285		2.44006
LOC726615		2.42761
LOC410948		2.41352
LOC100578227		2.41162
LOC107965098		2.39184
LOC100578454		2.38583
LOC100578345		2.38122
LOC100577614		2.37767		2.10282
LOC100576738		2.37421
LOC102656631		2.37359
LOC413924		2.37325
LOC411712		2.37181
LOC102654810		2.36535
LOC102653663		2.3611
TRNANGUU		2.35944		2.04623
LOC102654224		2.35927
LOC113219393		2.32181
LOC102654683		2.32049
LOC100577121		2.29634
LOC102656230		2.29431
LOC107964791		2.29421
LOC113218740		2.2941
LOC113219068		2.28653
LOC102655495		2.28359
LOC726903		2.28167
LOC102656753		2.27764
LOC100642173		2.27372
LOC100577436		2.27371
LOC107964818		2.25833
LOC113218968		2.25695				12.0852		9.26691
LOC102656087		2.25619				1.63084
LOC102655131		2.25576
LOC102656747		2.23584
LOC107964014		2.2299
LOC410975		2.22772
LOC102655073		2.22374			1.50489
LOC411050		2.2181
LOC107966047		2.21499			3.23824
LOC412994		2.21411
LOC409827		2.21076
LOC113218945		2.20355
LOC100578744		2.20255
LOC413620		2.20095
LOC413112		2.19938
LOC102655582		2.19575
LOC102656511		2.19138
LOC113218748		2.19042
CPR11		2.18999
LOC410452		2.18684
LOC409869		2.18514
LOC100576748		2.1769	3.6194
LOC107965179		2.17618
LOC107965793		2.17222
LOC102653687		2.17122
LOC100578862		2.15722
LOC412775		2.15444
LOC102655089		2.14763
LOC113218552		2.14224
LOC107965291		2.1386
LOC102656562		2.13402
LOC107965564		2.13266
LOC113219337		2.13141
LOC107965859		2.11672
LOC100576152		2.11112
LOC724175		2.10333
LOC725988		2.08809
LOC107965262		2.08393
LOC102655302		2.08389
LOC107964737		2.08014
LOC100578544		2.06831
LOC412767		2.06029
LOC100578719		2.03581
LOC100578375		2.02791
nAChRa4		2.02765
LOC113219135		2.02746
LOC113219308		2.02421
LOC725020		2.02304
LOC411907		2.01991
LOC102653780		2.01716
LOC552523		2.01079
Apd3		2.00845				4.19383		2.23502
LOC409962		2.0065				2.83765
LOC102653857		2.00368
LOC410669		2.00256
LOC413076		2.00166
LOC409409		2.00111
LOC102655635		1.99643
LOC102655655		1.99057
LOC100578589		1.98658
LOC102654944		1.98521
LOC552078		1.98289
LOC725041		1.98242				3.74269
LOC102654160		1.98022
LOC727129		1.97916
LOC100577598		1.97412			2.70834		1.53121
LOC726699		1.97021
LOC113218865		1.96639
Hex70a		1.95036
LOC724571		1.93932
LOC107965668		1.9363
LOC100577322		1.9297
LOC107965484		1.9282
LOC102654462		1.9218
LOC410402		1.90515
LOC411414		1.9029
LOC107964483		1.90176
LOC100576796		1.89696
LOC727290		1.89444
LOC100576637		1.89076
LOC408714		1.8838				2.94869
LOC100577719		1.87912
LOC411387		1.87213
HEX70b		1.8691				2.1651
LOC552187		1.86256
LOC107965567		1.85906
LOC102655539		1.8586
LOC113219258		1.8517		2.26714
CPR12		1.83895
LOC100577584		1.82215
Hex70c		1.81292
LOC102656730		1.81211
LOC408295		1.8114
LOC410820		1.80946
LOC727145		1.80558				6.37634		2.68725
LOC102653863		1.80537
LOC551454		1.79869
LOC726421		1.79476
LOC413247		1.79238
LOC724653		1.79044
Vhdl		1.78864
LOC102655427		1.78402
LOC113219267		1.78
LOC102656557		1.77824
Obp13		1.76427			2.99543		1.90598
LOC411054		1.762
LOC725239		1.76017				2.19775
LOC113218555		1.74944
LOC102656011		1.7452
LOC100578045		1.73447
LOC102655966		1.73102
LOC552735		1.73003
LOC107964724		1.7281
LOC102654210		1.7243
LOC100577496		1.71851
LOC107965073		1.71706
LOC552631		1.68789
LOC100577542		1.68151
LOC726838		1.67686
LOC113219061		1.67677
LOC113218805		1.66897			3.21344
LOC113218943		1.65964
LOC100576702		1.65574
Kr		1.64358
Grp		1.63853	3.37599			4.02357
LOC408917		1.63661
LOC113218918		1.63492
LOC726542		1.63438				1.89096		2.51658
LOC412907		1.63231				2.7132
LOC100576418		1.62963				2.00556
LOC725894		1.60979
LOC100576284		1.60873
LOC551571		1.60696
LOC411187		1.60296
LOC550965		1.59602		2.03974
LOC551905		1.58138
LOC107965367		1.5811				3.18977
LOC113219203		1.58069
LOC100577777		1.56858
Usp		1.54981
LOC725308		1.52055						1.56182
LOC724187		1.51117
LOC724865		1.51091
LOC100578475			6.62134
LOC113218835			6.53846
LOC113218538			6.09779
LOC102654371			4.086
LOC102654173			3.56258
LOC551089			3.50021
LOC100578829			3.37878
LOC100576198			3.21067
LOC102654581			3.12703
LOC100576193			2.64023
LOC100577507			2.6027
LOC726920			2.56102
LOC410761			2.53232
LOC727131			2.42499			4.80318
LOC102656611			2.35515
Mir3759			2.35379			13.8762
LOC725683			2.33163
LOC102654686			2.3121
LOC725019			2.27009
LOC113219197			2.2094
LOC409163			2.15172
LOC413408			2.11947
LOC724398			2.08468
LOC102655429			2.08465
LOC727010			2.03951
LOC409689			1.97834
LOC411298			1.96162
CPR1			1.93482
LOC724917			1.93049
LOC102653784			1.86274
LOC100578248			1.82158			2.42325
LOC107964775				9.50727
LOC412162				5.02007
LOC107964799				4.2518
LOC100576302				3.82488
LOC102655837				3.48729
LOC552829				3.27522	7.55972
LOC102654366				3.20437
LOC107965400				3.10283
LOC113218525				3.03646
eve				2.99515
LOC107965713				2.8364
LOC113218735				2.81099				5.55976
LOC100577487				2.73471
LOC107965883				2.68475	2.93675
LOC100577678				2.62716
LOC102656658				2.58882
LOC107963971				2.56595
LOC725364				2.56177
LOC107964623				2.41556
LOC113219210				2.31246
LOC113218826				2.20094
LOC100577743				2.13968
TpnCIIIb				1.87632
LOC107964006				1.8684
LOC100576226					9.92777		2.21815
LOC724891					9.58142
LOC724435					9.40218
LOC552501					9.25315
LOC725587					9.00822		2.36624
LOC550854					8.94201
LOC726779					8.83662
LOC107965838					8.74251
LOC100576590					8.68295
LOC409358					8.66253
LOC725400					8.65222
LOC102653753					8.63136
LOC100578975					8.54478
LOC102654768					8.51093
LOC410765					8.44073		3.50172
LOC100578191					8.44073
LOC100576872					8.41656
LOC551116					8.39197
LOC552232					8.36695
LOC113219245					8.3286
LOC552327					8.31558
LOC107965637					8.27581
LOC102655008					8.26231
LOC551400					8.24868
LOC551616					8.24868
LOC552471					8.23492
LOC724339					8.22103
LOC100577803					8.17853
LOC727515					8.17853
LOC100577533					8.16408
LOC726343					8.16408
LOC102653952					8.14948
LOC100578704					8.13474
LOC725461					8.11984
LOC113219417					8.10479
LOC727649					8.04296
LOC107966054					7.99478
LOC102655765					7.97836
LOC102653856					7.96175
LOC100576374					7.94494
LOC102653708					7.92794
LOC410878					7.92794
LOC552806					7.92794
LOC725323					7.92794
LOC102655357					7.91073
LOC724635					7.91073
LOC102655219					7.89332
LOC107966040					7.89332
LOC410238					7.85785
LOC100578530					7.83978
LOC100577250					7.80295
LOC552155					7.80295
LOC725267					7.80295
LOC102654469					7.78417
LOC100576645					7.72634
LOC100578881					7.72634
LOC113218570					7.72634
LOC552169					7.72634
LOC725025					7.70653
LOC107965022					7.68645
LOC107965752					7.68645
LOC113218714					7.68645
LOC726383					7.68645
LOC113218673					7.62448
LOC725469					7.62448
LOC726515					7.62448
LOC100576099					7.60321
LOC550920					7.60321
LOC113219114					7.58163
LOC726915					7.58163
LOC113219365					7.55972
LOC724463					7.55972
LOC552597					7.53747
LOC725821					7.53747
LOC107964473					7.51487
LOC107965657					7.51487
LOC724638					7.51487
LOC725334					7.51487
LOC107964281					7.49192
LOC113219222					7.49192
LOC102656733					7.46859
LOC724846					7.46859
LOC100578223					7.44488
LOC102654349					7.44488
LOC107964236					7.44488
LOC107965873					7.44488
LOC113218929					7.44488
LOC725603					7.44488
LOC725835					7.44488
LOC100577423					7.42077
LOC113219349					7.42077
LOC411845					7.42077
LOC102655399					7.39626
LOC113218798					7.37131
LOC725727					7.37131
LOC113219186					7.3201
LOC551814					7.3201
LOC726956					5.1976
LOC724489					4.6868		1.72818
LOC724954					4.64569
LOC102654108					4.64135		1.93623
LOC725357					4.37619
LOC113219001					4.24195
Uqcr11					4.22135
LOC724658					4.16028
LOC411372					4.14694
LOC727210					4.14439		1.81872
LOC413533					4.13305
LOC113218717					4.12782		1.87615
LOC552656					4.11702
LOC726279					4.11619		3.42381
LOC113218544					4.10067
LOC100576621					4.06123
LOC100576221					4.05951
LOC726174					4.03568
LOC100576708					4.01715
LOC726817					4.00603
LOC411376					4.00275
Sergef					3.9889
LOC113218819					3.95835
LOC726811					3.87385
LOC551595					3.85579
LOC726259					3.85022
LOC551452					3.80721		2.74057
LOC724985					3.80082
LOC726449					3.79061		3.36058
LOC552359					3.74745
LOC724151					3.74532		2.50958
LOC726962					3.72391
LOC102655679					3.71236
LOC550858					3.70655
LOC551304					3.70267
LOC100578534					3.67964
LOC102655994					3.67561
LOC409259					3.67531
LOC414017					3.6631		1.96498
LOC727126					3.65191
LOC724446					3.64792
LOC724669					3.64301
LOC551711					3.62427
LOC551610					3.59483
LOC724155					3.58996
LOC727142					3.58583
LOC725880					3.57905		2.34317
LOC411677					3.57341
LOC100579040					3.57028
LOC100576774					3.5697
LOC724688					3.56506
LOC100579024					3.55686
LOC725822					3.54666
LOC551784					3.54204
LOC724930					3.52501
LOC726437					3.51476
LOC552383					3.49616
LOC727140					3.48355		2.83439
LOC551580					3.48324
LOC552409					3.4816		2.09448
LOC552607					3.47828
LOC412015					3.47576
LOC410665					3.47299
LOC100576378					3.46529
LOC726718					3.46499
LOC727480					3.46064
LOC102656577					3.45409
LOC552667					3.445
LOC410463					3.44413
LOC726530					3.44413
LOC412806					3.44382
LOC113218752					3.43849		2.04937
LOC100577644					3.43343
LOC107965557					3.43343
LOC551896					3.43343
LOC113219115					3.42307
LOC725039					3.41646
LOC551533					3.41429
LOC100578113					3.41351
LOC100576706					3.40798		2.2872
LOC102656302					3.40054
LOC727247					3.38982
LOC410595					3.37889
LOC107964134					3.37434
LOC411910					3.35722
CSP6					3.35592
CSP1					3.35443		2.94684
LOC724639					3.34685
LOC113218789					3.3457
LOC113219086					3.34329
LOC552039					3.33339
LOC724267					3.32862
LOC100577640					3.31648
LOC412363					3.31253
LOC725700					3.30988
LOC113218730					3.29844
LOC113218895					3.29844
LOC724413					3.26263
LOC100577823					3.25619
LOC100576272					3.25018
LOC551470					3.24972
LOC413667					3.24362
LOC411515					3.24254
LOC552772					3.23794
LOC102654429					3.22559
LOC102654682					3.225
LOC102656360					3.21907
LOC725609					3.21003		2.58717
LOC411924					3.20956
LOC552510					3.19949
LOC552635					3.18821
LOC102654090					3.1879
LOC727288					3.18352
LOC102654365					3.18233
LOC726253					3.17512
LOC727048					3.16885
LOC100576735					3.16222
LOC100578361					3.16222
LOC725328					3.15459		2.04393
LOC411217					3.14921
LOC725409					3.14785
LOC100578109					3.14292
LOC411091					3.13931		2.12177
LOC100577690					3.12282
LOC413531					3.12075
LOC409969					3.12034
LOC552314					3.11961
LOC107964502					3.10974
LOC102654555					3.10964
LOC100578205					3.10001
LOC411718					3.09594
LOC100578129					3.08653
LOC100577661					3.08329
LOC100579021					3.08261
LOC107964618					3.08231
LOC551345					3.07906
LOC725855					3.07292
LOC727415					3.06922
LOC100577341					3.06071
LOC725042					3.06018		2.10632
LOC113218670					3.05856
LOC724794					3.05465
LOC727405					3.04574
LOC100578329					3.04093
LOC107965508					3.04093
LOC100576669					3.04063
LOC102654890					3.03291
LOC552225					3.03228		2.05813
LOC551200					3.02647		2.18522
LOC102654384					3.02646
LOC102654007					3.01246
LOC410264					3.00095
LOC551083					3.00095
LOC113218737					2.99771
LOC102656492					2.99388
LOC100577784					2.99168
LOC102654832					2.98731
LOC551406					2.98702
LOC552472					2.98588
LOC551148					2.98392		2.76831
LOC102656725					2.98311		6.70899
LOC725981					2.97843
LOC107964437					2.97642
LOC552639					2.96857
LOC100576862					2.96777
LOC113218808					2.96748
LOC409047					2.95347
LOC411870					2.94641
LOC100576775					2.94273
LOC725615					2.94163		1.72539
LOC113218779					2.92321
LOC724329					2.91889
LOC551311					2.91883
LOC100576151					2.91777
LOC724768					2.91663
LOC552767					2.90783
LOC725252					2.90278
LOC552559					2.90212		1.56836
LOC102655097					2.90192
LOC100576966					2.90027
LOC552189					2.89514
LOC724732					2.89468
LOC100577553					2.8926
LOC413688					2.8926
LOC107964778					2.89229
LOC409118					2.87832
LOC726685					2.87479
LOC726100					2.868
LOC412426					2.85826
LOC726496					2.85412
LOC725630					2.85296		1.8673
LOC727398					2.84681
LOC100577506					2.84596
LOC100577693					2.8442
LOC410547					2.84222		1.77348
LOC724948					2.83694		2.45842
LOC413807					2.825
LOC725326					2.81286
LOC113219136					2.80446
LOC411602					2.78778
LOC726689					2.77515
LOC724557					2.77038
LOC726096					2.76909
LOC414027					2.76813
LOC100576373					2.75328
LOC113218660					2.74703
LOC727450					2.74488
LOC552539					2.74387
LOC411802					2.74139
LOC100577279					2.74088
LOC412985					2.74016
LOC100578629					2.7366
LOC409350					2.73487		1.89713
LOC107963997					2.72638		1.81022
LOC725013					2.72601
LOC113218772					2.7223
LOC726147					2.71799		2.85485
LOC100578360					2.70853
LOC100576819					2.70266		2.50367
LOC724625					2.7026
LOC725251					2.70023
LOC100578271					2.69563
LOC107964798					2.69044
LOC100577132					2.68409
LOC412635					2.68403
LOC727392					2.68119
LOC413110					2.67229		1.92377
LOC727186					2.66273
LOC725538					2.66044
LOC100576945					2.65597		1.87679
LOC102655259					2.65517
LOC726363					2.65292
LOC102656137					2.64922
LOC102654261					2.64404
LOC724133					2.64404
LOC726314					2.64404
LOC724372					2.64046		3.60941
LOC100577300					2.63973		1.96103
LOC100578040					2.63903
LOC102655126					2.6346
LOC100576174					2.6254
LOC551756					2.61527
LOC113218866					2.61475
LOC100576885					2.6111
LOC113219359					2.60992
LOC102653899					2.60852
LOC552237					2.60849
LOC726626					2.60822
LOC724532					2.60662
LOC724352					2.59525
LOC552590					2.59502
LOC413181					2.59431		2.12714
LOC726509					2.58931
LOC551532					2.58215
LOC726570					2.57944		1.99372
LOC100576195					2.57793
LOC409063					2.57586
LOC550703					2.57554
LOC409586					2.57402		1.59424
LOC551099					2.56622
LOC551952					2.56085
LOC100577923					2.55757		2.88961
LOC102655446					2.55192
LOC724663					2.54849
LOC102655452					2.54705
LOC100576915					2.53704
LOC725761					2.53533
LOC552562					2.52782		1.79497
LOC412510					2.52678
LOC551392					2.52299
LOC726436					2.51747
LOC100578513					2.51368		1.89376
LOC102655141					2.50652
LOC727272					2.50395
LOC551029					2.50388
LOC102656914					2.5001
LOC724290					2.49977
LOC727239					2.49711
LOC726058					2.49523
LOC413877					2.49507
LOC727205					2.48977
LOC552572					2.4895
LOC100578330					2.4876
LOC551726					2.48504
LOC412679					2.48291
LOC724280					2.48128		1.91421
LOC552514					2.4805
LOC408883					2.4779
LOC409272					2.47624
LOC550834					2.47564		1.8542
LOC113218594					2.46186
LOC113219015					2.46157
LOC724244					2.46157
LOC413512					2.46116
LOC100576436					2.45887
LOC552839					2.45381
LOC726033					2.44955
LOC551782					2.44684		1.83682
LOC412442					2.44564
LOC113219256					2.44303
LOC411265					2.43627
LOC100576131					2.43502
LOC408868					2.43114
LOC413591					2.42954
LOC725197					2.42924
LOC100577909					2.42894
LOC725298					2.42827
LOC726819					2.42314
LOC725661					2.42168
LOC100576896					2.41875
LOC726650					2.41557
LOC100577263					2.41328		2.92663
LOC726731					2.41181
LOC552831					2.40922
LOC551827					2.4089
LOC411482					2.39863
LOC551097					2.39616
LOC413486					2.38814
LOC551206					2.38789
LOC724332					2.38456
LOC102655203					2.3841
LOC551222					2.37715
LOC102655436					2.376
LOC100577673					2.37328		2.00312
LOC113218829					2.37317
LOC552846					2.3706
LOC100577293					2.37057
LOC410889					2.37027
LOC413499					2.3698
LOC724982					2.36744
LOC409678					2.36463
LOC726961					2.36089
LOC725486					2.36043
LOC107965746					2.35656
LOC725656					2.35592
LOC100577285					2.35525
LOC100577481					2.35465
LOC100578507					2.35377
LOC410869					2.35155
LOC724240					2.34693
LOC412473					2.34657
LOC551664					2.34628
LOC410177					2.3446
LOC410241					2.34292
LOC413393					2.34221
LOC551476					2.34221
LOC550981					2.34008
LOC113219291					2.3379
LOC724475					2.33403
LOC100577870					2.33316
LOC113218559					2.33291			4.6203
LOC413693					2.33056
LOC726034					2.32849
LOC725642					2.3281		2.16222
LOC107964838					2.3193
LOC100577466					2.31484
LOC727260					2.31338
LOC412431					2.3099			2.24979
Ho					2.30887
LOC551451					2.30844
LOC411195					2.30829
LOC724896					2.30259
LOC725930					2.30259
LOC113218664					2.30176
LOC411077					2.29971
LOC412375					2.29716
LOC725583					2.29687
LOC100578697					2.29627
LOC552053					2.29541
LOC412606					2.29473
LOC551811					2.29199
LOC726612					2.29159
LOC727071					2.29005
LOC552845					2.2893
LOC725368					2.28622
LOC726780					2.28544
LOC551618					2.28503
LOC413192					2.28446
LOC551122					2.283		3.54575
LOC725634					2.27954
LOC100576960					2.27897
LOC100577648					2.27818
LOC725854					2.27589
LOC727582					2.27444
LOC552496					2.27226
LOC412408					2.26472		2.01995
LOC552083					2.26446
LOC726290					2.26005
LOC100577656					2.25926
LOC551759					2.25862
LOC409129					2.2568
LOC410676					2.2568
LOC102655648					2.25655
LOC726899					2.25611
LOC412294					2.25581
LOC100577829					2.2515
LOC726583					2.24782
LOC551538					2.24571
LOC100577237					2.2432
LOC100578277					2.2432
LOC409064					2.24083
LOC551646					2.24038		1.80761
LOC107965288					2.23877
LOC409593					2.23618
LOC113219139					2.2358
LOC413142					2.2356
LOC413139					2.2339
LOC100576768					2.23274		1.71893
LOC726085					2.23161
LOC412249					2.22933		2.95736
LOC726248					2.22586
LOC411282					2.2234
LOC107964283					2.22232		1.76378
LOC551374					2.22158
LOC725316					2.21801
LOC725749					2.21741
LOC100577702					2.21721
LOC727483					2.20982			1.95678
LOC100578713					2.20982
LOC726498					2.20961
LOC725948					2.20892
LOC412949					2.20794
LOC100576233					2.20705
LOC551996					2.20617		2.3311
Imd					2.20525		1.71826
LOC100577988					2.20458
LOC409335					2.20212
LOC550903					2.20186
LOC100576412					2.20037
LOC100577846					2.19269
LOC552526					2.19201
LOC727495					2.19191
LOC113218781					2.19178
LOC411649					2.19087
LOC551171					2.19087
LOC412613					2.18943
LOC412267					2.18916
LOC100578745					2.18487
LOC725518					2.18437
LOC412638					2.17739
LOC726394					2.17533
LOC551106					2.17251
LOC552336					2.17135
LOC552802					2.17127
LOC726642					2.17106
LOC727088					2.17014		1.79169
LOC550975					2.17007
LOC551832					2.16675
LOC725904					2.16658			2.00645
LOC100578966					2.16598
LOC100577623					2.15896
LOC552698					2.15747
LOC727306					2.15722
LOC552848					2.15405
LOC410575					2.15336
LOC113218840					2.15111
LOC100576569					2.14729
LOC551485					2.14507
LOC100577454					2.14155
LOC412009					2.13193
LOC726964					2.13126
LOC102656893					2.13117
LOC413255					2.13103
LOC552009					2.12901
LOC411505					2.12844
LOC551608					2.12757
LOC100578370					2.12562
LOC551358					2.12513
LOC100578406					2.12389
LOC100578473					2.1163
LOC411144					2.11232
LOC726589					2.11232
LOC727320					2.11027
LOC408712					2.10863
LOC411385					2.10494
LOC724538					2.09779
LOC411293					2.09675
LOC102654640					2.09656
LOC100576155					2.09374
LOC551607					2.09369
LOC552791					2.09292
LOC102656796					2.09114
LOC551809					2.09039
LOC551047					2.08838
LOC551293					2.08676
LOC724203					2.08283
LOC107965500					2.08254
LOC724700					2.07759		1.91869
LOC726232					2.07541
LOC100577735					2.06912		1.73104
LOC100576096					2.06878		2.70676
LOC100577580					2.06663
LOC727144					2.06663
LOC412131					2.06454
LOC551009					2.05976
LOC413601					2.05878
LOC726054					2.05598
LOC411192					2.05489
LOC724676					2.05459
LOC552758					2.05367
LOC724119					2.05315
LOC551467					2.04843
LOC100578763					2.04814
LOC725478					2.04769
LOC726760					2.04765
LOC724999					2.04742
LOC410952					2.0468
LOC725268					2.04386
LOC724125					2.04316
LOC725704					2.04275
LOC726504					2.04123
LOC100576413					2.03849
LOC550785					2.03663
LOC100576527					2.0333
LOC726061					2.03172
LOC551672					2.02947
LOC550996					2.02895		1.95858
LOC725689					2.02883
LOC727424					2.02457
LOC113218632					2.02404
LOC411218					2.02271		1.97069
LOC724631					2.02046		1.85077
LOC551927					2.01946
LOC552112					2.0191
LOC100577963					2.01503
LOC413815					2.01403
LOC412323					2.01194
LOC552098					2.01087
LOC113218524					2.01046
LOC552476					2.00929		1.54771
LOC100578483					2.00905
LOC724346					2.00875
LOC100576784					2.00815
LOC113218784					2.0041
LOC725807					2.0035
LOC102655127					1.9964
LOC726874					1.99624
LOC100576140					1.9958
LOC411359					1.99441
LOC412796					1.99367
LOC726977					1.99286
LOC727612					1.9899
LOC551526					1.98925
LOC724875					1.98879		2.50367
LOC552841					1.98866
LOC412700					1.98664
LOC410877					1.98662
LOC410571					1.98613
LOC551983					1.98403
LOC411882					1.98376
LOC102654465					1.98024
LOC100578522					1.97401
LOC412472					1.97395
LOC552097					1.97371
LOC726416					1.97218		1.97103
LOC113218623					1.96934
LOC413418					1.96853
LOC102654610					1.96753
Tom7					1.966
LOC551413					1.96446
LOC410664					1.95909
LOC411996					1.9571
LOC552095					1.95115
LOC724123					1.95104
LOC724179					1.94677
LOC724129					1.94544		1.66138
IF2mt					1.94394
LOC724992					1.93992
LOC552714					1.93828
LOC413340					1.93821
LOC724567					1.93753
LOC409712					1.93366
LOC411465					1.93041
LOC409388					1.92961
LOC100577967					1.92851
LOC408597					1.92804
LOC552750					1.92769
LOC552626					1.92733
LOC551216					1.92645
LOC725556					1.92398		1.59484
LOC413245					1.92368
LOC413523					1.92026
LOC100576610					1.91989
LOC100576975					1.91557
LOC724843					1.91449
LOC413529					1.91245		2.63953
LOC411886					1.90897
LOC107965473					1.90879		1.94736
Cdc37					1.9072		1.61386
LOC113219410					1.89966			5.20074
LOC413935					1.89911
LOC100576898					1.89686
LOC102655440					1.89679		2.02057
LOC724496					1.89651
LOC552403					1.89018			3.89656
LOC727012					1.88894
LOC100576850					1.88883
LOC410663					1.88824
LOC725685					1.88645
LOC725612					1.88454
LOC724361					1.88425
LOC113218523					1.88347
LOC100577998					1.88156
LOC100577224					1.88081
LOC113218800					1.88081
LOC726580					1.87886
LOC412710					1.87781		1.52959
LOC551950					1.87695
rtGEF					1.87685
LOC100576242					1.87647		1.56477
LOC100578752					1.87523
LOC412536					1.87215
LOC726213					1.87205
LOC100578890					1.869
LOC107964835					1.86434
LOC725743					1.86381
LOC552253					1.86064
LOC100577520					1.85989
LOC724170					1.85865
LOC411931					1.85511
LOC411699					1.85426
LOC725961					1.85319		2.16577
LOC725811					1.85168
LOC726586					1.85095
LOC725669					1.84675
LOC551207					1.84574
LOC551818					1.8454
LOC413732					1.84438		1.81778
LOC725086					1.84407
LOC724363					1.84314
LOC725957					1.84224
LOC727174					1.84219
LOC552088					1.84157
LOC412409					1.83995
LOC100576261					1.83913
LOC726164					1.838
LOC412750					1.83726
LOC107963983					1.83696		1.615
LOC726788					1.83563
LOC410964					1.83502
LOC551119					1.83362
LOC100578386					1.83167
LOC551098					1.83151
LOC413515					1.83138		1.72414
LOC412231					1.83089
LOC409324					1.82888
LOC413660					1.82818
LOC409254					1.82719
LOC552295					1.82342
LOC724876					1.81952
LOC411707					1.81798
LOC410726					1.81523
LOC409249					1.81442
LOC411766					1.81414
LOC726029					1.81409
LOC724863					1.81165
LOC726025					1.81108
LOC725908					1.80962
LOC552192					1.80908		1.60958
LOC406124					1.80722
LOC552010					1.80656
LOC726569					1.80652		1.51362
LOC413204					1.80637
LOC100577763					1.80475
LOC724513					1.80224
LOC413437					1.80166
LOC408355					1.80138
LOC100576586					1.8006		2.20246
LOC409019					1.79846
LOC726823					1.79736
LOC551590					1.79247
LOC725976					1.79147		2.20851
LOC102654076					1.79065
LOC411338					1.78861
LOC724493					1.78815
LOC552653					1.78798
LOC413657					1.78559
LOC100576104					1.78393
LOC551383					1.78134		1.92603
LOC410037					1.78071
LOC551416					1.78044
LOC725344					1.78006
LOC726009					1.78001
LOC100576754					1.77935
LOC412610					1.77776
LOC551700					1.77769
LOC551255					1.77711
LOC724807					1.77541		2.84648
LOC100579061					1.77477
LOC724587					1.77302
LOC411715					1.77294
LOC100576649					1.77127
LOC724519					1.77124
LOC725745					1.76908		1.62585
LOC100576932					1.76901
LOC551421					1.76815
LOC551463					1.76469
LOC724524					1.76334
LOC552851					1.76222
LOC413881					1.7619
LOC410494					1.75884
LOC551520					1.75797
LOC725789					1.75662
LOC100578482					1.7551
LOC724474					1.75504		1.80987
LOC725295					1.75372
LOC412580					1.75134
LOC551847					1.74397
LOC725378					1.74316
LOC411307					1.74224
LOC726120					1.73854
LOC552180					1.73752
LOC724802					1.73457
LOC724486					1.73388
LOC727168					1.73242
LOC552741					1.73196
LOC413309					1.73083
LOC411875					1.72801
LOC100577905					1.7272
LOC411863					1.72695
LOC552153					1.72307
LOC725915					1.72282
LOC409499					1.72163
LOC726308					1.7202
LOC409926					1.71918
LOC412119					1.71908
LOC410217					1.71186		1.56486
LOC410849					1.70957
LOC724784					1.70896
LOC413672					1.70671
LOC410672					1.70642		2.25787
LOC552138					1.70547
LOC724212					1.70525
LOC725136					1.7032
LOC412745					1.70245
LOC107965322					1.70143
LOC551541					1.70135		1.92151
LOC409521					1.70051
LOC724455					1.69917
LOC409397					1.69835
LOC551978					1.6962
LOC724472					1.69085
LOC413169					1.68896
LOC552105					1.68407
LOC551953					1.68366
LOC726673					1.68359
LOC411295					1.68279
LOC552299					1.6805
LOC411541					1.6804
LOC726611					1.67928
LOC100576346					1.67462
LOC551770					1.67344
LOC107964499					1.67303
LOC724408					1.67279
LOC410979					1.67241
LOC410558					1.66992
LOC552498					1.66978
Ppib					1.66719
LOC552173					1.66715
LOC412611					1.66657
LOC113218580					1.66657
LOC551012					1.66628
LOC411351					1.66562
LOC725638					1.66533
LOC724380					1.66073
LOC412828					1.65959
SPG11					1.65843			2.05665
LOC412446					1.65755
Obp18					1.65731
LOC552624					1.65473
LOC411415					1.65346
LOC727568					1.65335
LOC551156					1.65309
LOC408336					1.65219
LOC552798					1.65002
LOC552163					1.64961
LOC412410					1.64861		1.83986
LOC412331					1.64858
LOC727199					1.64823
LOC726379					1.64798
LOC414033					1.64716
LOC412367					1.64423
LOC411249					1.64415
LOC409831					1.64376
LOC100576088					1.64358
LOC409569					1.64225
LOC410070					1.64224
LOC724162					1.64171
LOC552753					1.63796
LOC551194					1.63476
LOC551042					1.63459		2.02359
LOC100578134					1.6335
LOC408641					1.63346
LOC551350					1.63264
LOC409298					1.6322
LOC102656136					1.63036
LOC724598					1.62707
LOC409672					1.62479
LOC724303					1.62101
LOC724656					1.62078
LOC100578161					1.61912
LOC411849					1.61805
LOC410395					1.61508
LOC410856					1.61464
LOC552287					1.61396
LOC409472					1.61183
LOC100577102					1.61137
LOC725569					1.61014			1.87115
LOC409059					1.60955
Gtpx1					1.6089
LOC725211					1.60745
LOC413810					1.60697
LOC412972					1.60666
LOC100576227					1.60356
LOC551677					1.60243
LOC100577876					1.60118
LOC100578947					1.60037
LOC412277					1.59915
LOC412407					1.59867
LOC724585					1.59829
LOC551888					1.59675
LOC552091					1.59625
LOC725143					1.59334
LOC550966					1.59086
LOC410376					1.59013
LOC726872					1.58947
LOC552645					1.5887
LOC727180					1.58787
LOC100578551					1.58643			1.80981
LOC724706					1.58531
LOC412816					1.58484
LOC410388					1.58267
LOC412192					1.579
LOC113218556					1.57873		2.30663
LOC550969					1.57705
LOC724922					1.57664
LOC727331					1.57635
LOC552644					1.57489
LOC409218					1.57094		1.68239
LOC725317					1.57094
LOC412394					1.56998
LOC113219283					1.56877		2.59849
LOC551313					1.56741
LOC551708					1.56737
LOC102653965					1.5668
LOC412018					1.56597
LOC413813					1.56471
LOC409530					1.56291
LOC408819					1.56201
LOC725613					1.55929
LOC113219404					1.55903		1.88923
LOC107963960					1.55843
LOC725973					1.5583
LOC724720					1.5581		1.7154
LOC411068					1.55422
LOC100578173					1.55388
LOC100578260					1.55354
LOC413448					1.55313
LOC552683					1.55311
LOC408349					1.55304
LOC551143					1.55195
LOC724988					1.55055
LOC100578218					1.54852
LOC412233					1.54731
LOC725383					1.54728
LOC413118					1.5471
LOC552014					1.54632
LOC412688					1.54207
LOC100576296					1.54141
LOC412918					1.54124		1.55416
LOC414025					1.54091
LOC410234					1.54029
LOC100576759					1.54013		2.09838
LOC412084					1.53899
LOC724161					1.53815
LOC412412					1.53796		2.45877
LOC409191					1.53752
LOC552756					1.53537
LOC551420					1.53478
LOC410223					1.53106
LOC550808					1.52969
LOC727309					1.52657
LOC409534					1.52599
LOC411473					1.52576
LOC724647					1.52495
LOC551843					1.52463
LOC100577649					1.52388
LOC552828					1.52388
LOC552346					1.52331
LOC724327					1.52331
LOC411846					1.52202
LOC100576851					1.52173
LOC552633					1.52074
LOC725742					1.51883
LOC412966					1.51768
LOC409062					1.51506		2.09563
LOC551223					1.51402
LOC412220					1.5126
LOC410871					1.51048
LOC552324					1.50919
LOC724288					1.5088
LOC411654					1.50784
LOC100577894					1.50728
LOC724701					1.50692
LOC411841					1.50527
LOC410289					1.50176
LOC408662					1.50036
LOC113218969						13.554		9.32008
LOC113218702						10.9088		4.24905
LOC113218755						10.7602		9.11379
LOC113219331						10.0338		5.9355
LOC113218703						9.82828		3.67254
Mir3726						9.51966		2.19278
LOC113219420						8.58881
LOC113218754						8.51568		6.66044
LOC113219216						8.45211
LOC113219176						7.69275		3.36938
LOC113218776						7.27956
TRNADGUC						7.12194		7.84591
LOC113218970						7.06817		8.0147
LOC113219333						6.76135		3.369
LOC113218915						6.33627		6.85316
LOC411296						6.02439
LOC724367						5.84747
LOC113219290						5.64261		12.2177
LOC408494						5.58792
LOC113218701						5.55752
LOC410399						5.31654
LOC113218704						5.17899
LOC411188						5.08458
LOC100577819						5.01964
LOC410824						4.83568
Apd1						4.82862		2.61219
LOC726950						4.63336
LOC726629						4.62217
LOC413423						4.55289
LOC102654212						4.53836		2.78745
Wat						4.51485		1.53205
LOC551323						4.424
Mir3720						4.33101		6.42818
LOC406081						4.28096
LOC727165						4.28006
18w						4.2499
LOC409162						4.24421
LOC724421						4.22514
LOC552073						4.19792
LOC726375						4.19323
LOC725092						4.07746
LOC410235						4.04763
LOC724916						4.04483
LOC102656570						4.01932
LOC100577163						3.96824
Reck						3.90722
LOC551369						3.89601
LOC408787						3.88814
LOC725380						3.88239
LOC550677						3.87783
LOC413324						3.86102
LOC410996						3.8539
LOC100576935						3.81261
InR2						3.79552
LOC408453						3.79547
LOC410271						3.78262
Tg						3.7796
LOC408551						3.73635
LOC410997						3.68584
LOC726092						3.67852
Cpap3b						3.66727
LOC102655124						3.66298
LOC724962						3.58579
LOC100576279						3.57737
LOC551176						3.57311
LOC102656585						3.5641
Msx						3.56377
LOC107964828						3.56091
LOC102654757						3.55902
LOC100577273						3.54577
LOC410291						3.5401
LOC408280						3.53759
LOC726827						3.52573
Rps14						3.52569		1.84707
LOC552257						3.50213
LOC551765						3.50193
LOC100577527						3.49758		2.17834
LOC408552						3.49099
LOC100578600						3.489
LOC724613						3.481
LOC409931						3.47425
LOC100578474						3.46656
LOC727081						3.45362
PRF						3.45303
LOC100576251						3.42828
LOC107963975						3.42281
LOC408696						3.42063
Mir6042						3.4177
LOC726179						3.41257
LOC726019						3.40218
LOC408525						3.39827
LOC102655243						3.38068
CSP2						3.37629
LOC408570						3.37522
Cpap3c						3.37354
LOC408669						3.34148
LOC725978						3.31988
LOC100577385						3.30958
LOC413908						3.30952
LOC726210						3.30841
Glob1						3.30236
LOC725283						3.28216
Apd2						3.27651
LOC113219091						3.2707
LOC412825						3.2668
LOC100577504						3.26606
LOC406093						3.25686		2.17378
CPF2						3.24757		1.53376
LOC107965788						3.24356
LOC408365						3.24211
Obp1						3.22962
LOC408797						3.22466
LOC413054						3.21864
LOC408508						3.21759
LOC409692						3.21652
LOC724464						3.19296
LOC410537						3.18292
LOC726407						3.18047
LOC413385						3.17697
LOC100578939						3.16982
LOC411772						3.1636
LOC102655594						3.161		1.87589
LOC410368						3.15715
LOC725414						3.14803		1.97617
LOC102654533						3.14071
nAChRa9						3.13345
LOC410577						3.13239
LOC725230						3.13147		2.19906
CPR14						3.12431
LOC409699						3.12103
LOC410332						3.11738
LOC724652						3.10577
LOC552190						3.10222
LOC100577783						3.08878
LOC552377						3.08746
LOC410515						3.08142
LOC725581						3.08127
LOC724239						3.07784
Dscam						3.07494
LOC726793						3.07029
LOC726101						3.06656
LOC552277						3.06581
LOC100576912						3.04929
LOC107966086						3.04548
LOC100577513						3.03785
Cpap3d						3.00952
LOC413210						3.00505
LOC412893						3.00159
LOC408872						2.9951
LOC726829						2.99505
Vha16						2.99205
LOC724507						2.97494
LOC552005						2.9747
LOC410470						2.97448
LOC100576697						2.96989
LOC100578041						2.94299
LOC410337						2.93784
LOC413679						2.93388
LOC413168						2.92553
LOC410614						2.92207
LOC100577188						2.92124
LOC410278						2.91573
LOC552276						2.9145
LOC726866						2.86511
LOC410994						2.86099
LOC411297						2.85259
LOC102656354						2.83434
LOC408264						2.83069
LOC408510						2.82978
LOC411009						2.82978
LOC552459						2.82121
LOC726980						2.81599
LOC724114						2.80972		1.8503
LOC726153						2.8094
Gycbeta1						2.80502
LOC408467						2.79905
LOC411046						2.79544
LOC408688						2.79498
LOC113218618						2.78318
LOC100577156						2.77336
LOC408342						2.77077
LOC413128						2.76723
LOC726072						2.75834
LOC726274						2.75806
LOC408327						2.7415
LOC408965						2.73974
LOC102655220						2.73177
LOC726414						2.70808
LOC725803						2.69393
LOC724382						2.6711
LOC409776						2.66978
LOC409728						2.66969
LOC551941						2.66798
LOC552685						2.66797		1.62744
LOC113219038						2.66364
LOC410246						2.66113
LOC410190						2.66056
LOC410167						2.65604
LOC412774						2.65586
LOC102654905						2.65418
LOC727136						2.65265
Cac						2.65211
LOC102654165						2.65155
LOC100577945						2.64876
LOC100577603						2.64825
LOC410555						2.6433
Ef1af1						2.63805
LOC410282						2.63585
LOC408622						2.62994
CPR27						2.62268
LOC101664701						2.6189
LOC724252						2.61839
LOC409924						2.61685
LOC409159						2.613
LOC107965822						2.61203
TyHyd						2.6061
LOC408420						2.60609
LOC408788						2.60435
LOC552322						2.60142
LOC725754						2.59974
LOC725548						2.59366
LOC100579019						2.58576
LOC726733						2.58301
LOC412888						2.57802
LOC100577515						2.57246
LOC408633						2.57246
LOC102655710						2.5697
LOC412768						2.5659
LOC113218551						2.56303
LOC410087						2.55523
LOC726947						2.55188
LOC409961						2.54867
LOC725346						2.54775
LOC410062						2.54608
LOC408961						2.52704
LOC102655600						2.52656
LOC725893						2.52192
LOC552285						2.5183
LOC413060						2.51732
LOC409025						2.51659
LOC100577748						2.51317
LOC726418						2.5131		2.47702
Yy						2.50974
LOC410245						2.50669
LOC552340						2.50649
LOC409022						2.49992
LOC413346						2.49817
LOC724763						2.49675
LOC725366						2.49618
LOC100578446						2.49373
LOC410624						2.48809
LOC726189						2.48348
LOC100577543						2.48145
LOC551114						2.47565
LOC725542						2.47419
LOC725891						2.47365
LOC408579						2.47124
LOC552101						2.47014
LOC412916						2.46661
LOC411380						2.46418
LOC107965578						2.45322
LOC410204						2.45269
LOC100578051						2.44942
LOC725038						2.44608		2.5191
LOC410236						2.44504
LOC100578177						2.44443
LOC100576404						2.44256
LOC409786						2.44113
LOC413125						2.43988
LOC408561						2.43644
LOC727101						2.43333
LOC726486						2.43103
LOC411213						2.42375
LOC550870						2.42335
LOC724227						2.41686
LOC410304						2.41267
LOC726302						2.40999
LOC100578625						2.408
LOC411285						2.40647
LOC724319						2.40602
LOC411175						2.40597
LOC410926						2.4035
LOC100577847						2.40323
LOC408619						2.39885
LOC409711						2.39663
LOC100578810						2.39542
Sod1						2.38962		1.92794
LOC413266						2.38755
LOC551957						2.38421
LOC725272						2.38093		1.91415
LOC552512						2.37989
LOC408429						2.37872
LOC408462						2.3715
LOC550799						2.36501
LOC551170						2.35827
LOC100578420						2.35717
LOC726251						2.35345
LOC409665						2.34949
LOC100578238						2.34365
LOC408649						2.34267
LOC724851						2.33988
LOC409778						2.33704
LOC413242						2.33677
LOC551327						2.33444
LOC102656294						2.33103
NLG3						2.32961
LOC552613						2.32442
LOC409041						2.3193
LOC411935						2.31418
LOC100578621						2.30439
LOC724904						2.30182
LOC408695						2.29864
LOC409203						2.29586
LOC411729						2.29041
LOC412976						2.28585
LOC410613						2.27944
LOC102655737						2.27814
LOC551617						2.27808
LOC411277						2.27282
LOC724736						2.2714
LOC408725						2.27081
LOC408554						2.27018
LOC410918						2.26872
LOC100578929						2.26773
LOC552283						2.26656		2.35579
LOC551514						2.26651
Tmem98						2.26456		3.14763
LOC408909						2.26374
LOC726121						2.26264
LOC408608						2.26227		1.8787
LOC552251						2.25701
LOC408782						2.25647
LOC100577456						2.25491
LOC410626						2.25375
LOC408852						2.24815
LOC412859						2.24813
LOC724890						2.24282
LOC411746						2.24059
LOC100577669						2.23751
LOC107964020						2.23703
LOC412354						2.235
LOC412627						2.23444
LOC100577697						2.22918
LOC724830						2.22877
LOC724852						2.2279
LOC726335						2.22091
LOC411238						2.21754
LOC725665						2.2166
LOC100577168						2.21267
LOC102654405						2.21221
LOC725389						2.2033
LOC408702						2.20329
LOC551250						2.20307
LOC408277						2.20207
LOC408516						2.2011
LOC410724						2.19691
LOC413755						2.19675
LOC409628						2.19619
[truncated: 625 more rows]
