# Supplementary material for: Multi-tiered analyses of honey bees that resist or succumb to parasitic mites and viruses
Source: BMC Genomics. 2021 Oct 6;22:720. doi: 10.1186/s12864-021-08032-z (PMC8493683; doi:10.1186/s12864-021-08032-z)
Supplement: Supplementary file 3 — Additional file 3 : Supplemental Table 2: Raw Gene Ontology results for diverse comparisons across the two experiments using RNA sequencing. [file 12864_2021_8032_MOESM3_ESM.xlsx]

## Sheet: 2_Exp2_GO_UPRmitevSmite
GO enrichments from genes UP in R_mite v. S_mite = genes DOWN in S_mite v. R_mite
GO Biological Process	cellular nitrogen compound metabolic process [GO:0034641]	1.26e-15	174
	organic cyclic compound metabolic process [GO:1901360]	1.33e-12	147
	heterocycle metabolic process [GO:0046483]	1.57e-12	145
	cellular aromatic compound metabolic process [GO:0006725]	1.96e-12	144
	nucleic acid metabolic process [GO:0090304]	2.13e-12	125
	nucleobase-containing compound metabolic process [GO:0006139]	5.03e-12	139
	cellular metabolic process [GO:0044237]	1.29e-10	255
	ncRNA metabolic process [GO:0034660]	1.03e-09	38
	RNA processing [GO:0006396]	8.45e-08	48
	RNA modification [GO:0009451]	1.28e-07	23
	tRNA metabolic process [GO:0006399]	1.48e-07	28
	ncRNA processing [GO:0034470]	1.48e-07	28
	nitrogen compound metabolic process [GO:0006807]	1.54e-07	238
	cellular process [GO:0009987]	2.12e-07	334
	gene expression [GO:0010467]	2.13e-07	112
	cellular component organization or biogenesis [GO:0071840]	5.32e-07	100
	RNA metabolic process [GO:0016070]	5.44e-07	93
	organic substance metabolic process [GO:0071704]	6.22e-07	263
	primary metabolic process [GO:0044238]	1.84e-06	251
	macromolecule metabolic process [GO:0043170]	4.13e-06	213
	metabolic process [GO:0008152]	1.19e-05	290
	tRNA processing [GO:0008033]	1.39e-05	18
	ribosome biogenesis [GO:0042254]	3.08e-05	17
	DNA metabolic process [GO:0006259]	7.43e-05	33
	DNA repair [GO:0006281]	0.000315	23
	cellular component organization [GO:0016043]	0.000319	86
	cellular response to DNA damage stimulus [GO:0006974]	0.000396	24
	cellular amide metabolic process [GO:0043603]	0.000715	42
	ribonucleoprotein complex biogenesis [GO:0022613]	0.00106	20
	peptide metabolic process [GO:0006518]	0.001108	40
	cellular component biogenesis [GO:0044085]	0.001129	39
	tRNA modification [GO:0006400]	0.001164	12
	rRNA processing [GO:0006364]	0.001769	11
	pseudouridine synthesis [GO:0001522]	0.001888	7
	rRNA metabolic process [GO:0016072]	0.002326	11
	cellular response to stress [GO:0033554]	0.00294	24
	amide biosynthetic process [GO:0043604]	0.002999	38
	mitochondrial gene expression [GO:0140053]	0.003052	6
	peptide biosynthetic process [GO:0043043]	0.003771	37
	cellular macromolecule metabolic process [GO:0044260]	0.009106	150
	translation [GO:0006412]	0.012792	35
	cellular biosynthetic process [GO:0044249]	0.014336	104
	cellular component assembly [GO:0022607]	0.016646	46
	organic substance biosynthetic process [GO:1901576]	0.020509	105
	methylation [GO:0032259]	0.026266	19
	organelle organization [GO:0006996]	0.027892	51
	macromolecule biosynthetic process [GO:0009059]	0.028423	80
	cellular nitrogen compound biosynthetic process [GO:0044271]	0.028823	82
	organonitrogen compound biosynthetic process [GO:1901566]	0.029103	54
	biosynthetic process [GO:0009058]	0.029506	107
	cellular macromolecular complex assembly [GO:0034622]	0.03233	36
	response to stress [GO:0006950]	0.032435	26
	macromolecular complex subunit organization [GO:0043933]	0.039172	39
GO Cellular Compartment	intracellular part [GO:0044424]	5.21e-22	220
	intracellular [GO:0005622]	1.98e-21	230
	organelle [GO:0043226]	1.06e-17	190
	intracellular organelle [GO:0043229]	4.59e-17	187
	cell part [GO:0044464]	5.49e-16	234
	cell [GO:0005623]	4.71e-15	235
	membrane-bounded organelle [GO:0043227]	1.09e-13	155
	intracellular membrane-bounded organelle [GO:0043231]	1.18e-13	153
	intracellular organelle part [GO:0044446]	2.14e-12	109
	organelle part [GO:0044422]	4.66e-12	109
	cytoplasm [GO:0005737]	8.3e-12	112
	cytoplasmic part [GO:0044444]	7.02e-10	88
	mitochondrion [GO:0005739]	1.23e-09	41
	macromolecular complex [GO:0032991]	1.98e-09	109
	non-membrane-bounded organelle [GO:0043228]	3.7e-07	63
	intracellular non-membrane-bounded organelle [GO:0043232]	3.7e-07	63
	membrane-enclosed lumen [GO:0031974]	4.36e-06	38
	organelle lumen [GO:0043233]	4.36e-06	38
	intracellular organelle lumen [GO:0070013]	4.36e-06	38
	nuclear part [GO:0044428]	1.21e-05	44
	protein complex [GO:0043234]	3.34e-05	66
	mitochondrial part [GO:0044429]	5.42e-05	24
	ribonucleoprotein complex [GO:1990904]	0.000151	32
	organelle membrane [GO:0031090]	0.000229	30
	intracellular ribonucleoprotein complex [GO:0030529]	0.000229	31
	nuclear lumen [GO:0031981]	0.000292	30
	nucleus [GO:0005634]	0.000396	92
	chromosome [GO:0005694]	0.001504	20
	organellar ribosome [GO:0000313]	0.001529	6
	mitochondrial ribosome [GO:0005761]	0.001529	6
	mitochondrial membrane [GO:0031966]	0.002003	17
	mitochondrial envelope [GO:0005740]	0.002659	18
	mitochondrial inner membrane [GO:0005743]	0.003584	14
	organelle inner membrane [GO:0019866]	0.004783	14
	mitochondrial membrane part [GO:0044455]	0.006114	10
	nucleolus [GO:0005730]	0.007794	9
	membrane protein complex [GO:0098796]	0.009237	19
	mitochondrial matrix [GO:0005759]	0.014551	7
	ribosome [GO:0005840]	0.014613	19
	organelle envelope [GO:0031967]	0.020819	18
	envelope [GO:0031975]	0.020819	18
	mitochondrial protein complex [GO:0098798]	0.021426	8
	inner mitochondrial membrane protein complex [GO:0098800]	0.034756	7
	chromosomal part [GO:0044427]	0.035933	15
	Smc5-Smc6 complex [GO:0030915]	0.042803	3
	nuclear chromosome part [GO:0044454]	0.042832	9
	nuclear chromosome [GO:0000228]	0.048015	9
GO Molecular Function	catalytic activity, acting on RNA [GO:0140098]	4.73e-06	34
	catalytic activity, acting on a tRNA [GO:0140101]	0.001428	18
	transferase activity, transferring one-carbon groups [GO:0016741]	0.033323	20
	methyltransferase activity [GO:0008168]	0.033383	19
	RNA binding [GO:0003723]	0.03719	47

## Sheet: 3_Expt2_UP in SconvRco
v.
GO Biological Process	peptide metabolic process [GO:0006518]	0.000264	18
	translational initiation [GO:0006413]	0.000299	15
	organonitrogen compound biosynthetic process [GO:1901566]	0.000341	24
	hydrogen transport [GO:0006818]	0.000365	8
	proton transport [GO:0015992]	0.000365	8
	hydrogen ion transmembrane transport [GO:1902600]	0.000365	8
	ATP biosynthetic process [GO:0006754]	0.000399	5
	energy coupled proton transport, down electrochemical gradient [GO:0015985]	0.000399	5
	ATP synthesis coupled proton transport [GO:0015986]	0.000399	5
	nucleoside triphosphate biosynthetic process [GO:0009142]	0.000423	6
	ribonucleoside triphosphate biosynthetic process [GO:0009201]	0.000423	6
	cellular amide metabolic process [GO:0043603]	0.000428	18
	purine nucleoside triphosphate metabolic process [GO:0009144]	0.000437	8
	purine ribonucleoside triphosphate metabolic process [GO:0009205]	0.000437	8
	ribonucleoside triphosphate metabolic process [GO:0009199]	0.000456	8
	nucleoside triphosphate metabolic process [GO:0009141]	0.000593	8
	translational elongation [GO:0006414]	0.00064	13
	purine nucleoside monophosphate biosynthetic process [GO:0009127]	0.000803	6
	purine ribonucleoside monophosphate biosynthetic process [GO:0009168]	0.000803	6
	purine nucleoside triphosphate biosynthetic process [GO:0009145]	0.000834	6
	purine ribonucleoside triphosphate biosynthetic process [GO:0009206]	0.000834	6
	translation [GO:0006412]	0.000868	16
	purine nucleoside monophosphate metabolic process [GO:0009126]	0.000884	8
	purine ribonucleoside monophosphate metabolic process [GO:0009167]	0.000884	8
	peptide biosynthetic process [GO:0043043]	0.001035	16
	ATP metabolic process [GO:0046034]	0.001065	7
	formation of translation initiation ternary complex [GO:0001677]	0.001096	12
	nucleoside monophosphate metabolic process [GO:0009123]	0.001197	8
	ribonucleoside monophosphate metabolic process [GO:0009161]	0.001202	8
	amide biosynthetic process [GO:0043604]	0.001224	16
	ribonucleoside monophosphate biosynthetic process [GO:0009156]	0.001227	6
	ATP hydrolysis coupled ion transmembrane transport [GO:0099131]	0.001227	6
	ATP hydrolysis coupled cation transmembrane transport [GO:0099132]	0.001227	6
	translational termination [GO:0006415]	0.001234	12
	purine ribonucleotide metabolic process [GO:0009150]	0.001242	9
	purine nucleotide metabolic process [GO:0006163]	0.00128	9
	nucleoside monophosphate biosynthetic process [GO:0009124]	0.001347	6
	ribonucleotide metabolic process [GO:0009259]	0.001489	9
	purine ribonucleotide biosynthetic process [GO:0009152]	0.001624	7
	cellular protein complex disassembly [GO:0043624]	0.001672	12
	purine nucleotide biosynthetic process [GO:0006164]	0.001788	7
	ribonucleoprotein complex assembly [GO:0022618]	0.001799	13
	ribonucleoprotein complex subunit organization [GO:0071826]	0.001799	13
	macromolecular complex disassembly [GO:0032984]	0.00182	12
	protein complex disassembly [GO:0043241]	0.00182	12
	cellular component disassembly [GO:0022411]	0.001895	12
	ribose phosphate metabolic process [GO:0019693]	0.001921	9
	transmembrane transport [GO:0055085]	0.001924	24
	purine-containing compound biosynthetic process [GO:0072522]	0.00198	7
	ribonucleotide biosynthetic process [GO:0009260]	0.002178	7
	ribose phosphate biosynthetic process [GO:0046390]	0.002178	7
	purine-containing compound metabolic process [GO:0072521]	0.002221	9
	monovalent inorganic cation transport [GO:0015672]	0.003141	10
	cellular macromolecular complex assembly [GO:0034622]	0.005161	15
	inorganic ion transmembrane transport [GO:0098660]	0.008636	11
	cellular component assembly [GO:0022607]	0.011367	17
	macromolecular complex assembly [GO:0065003]	0.011446	15
	inorganic cation transmembrane transport [GO:0098662]	0.01177	10
	macromolecular complex subunit organization [GO:0043933]	0.017205	15
	transport [GO:0006810]	0.018203	31
	establishment of localization [GO:0051234]	0.018661	31
	nucleotide biosynthetic process [GO:0009165]	0.018789	7
	nucleoside phosphate biosynthetic process [GO:1901293]	0.018789	7
	nucleoside phosphate metabolic process [GO:0006753]	0.019274	9
	nucleotide metabolic process [GO:0009117]	0.019274	9
	cation transmembrane transport [GO:0098655]	0.020653	11
	cellular biosynthetic process [GO:0044249]	0.022796	32
	localization [GO:0051179]	0.028577	31
	cellular nitrogen compound biosynthetic process [GO:0044271]	0.037917	26
	organophosphate biosynthetic process [GO:0090407]	0.041554	9
	cation transport [GO:0006812]	0.04351	11
GO Cellular Compartment	proton-transporting two-sector ATPase complex, catalytic domain [GO:0033178]	0.000511	5
	ribosome [GO:0005840]	0.00056	13
	proton-transporting ATP synthase complex [GO:0045259]	0.000606	5
	proton-transporting ATP synthase complex, catalytic core F(1) [GO:0045261]	0.000693	4
	cytoplasmic part [GO:0044444]	0.000986	31
	proton-transporting two-sector ATPase complex [GO:0016469]	0.002032	6
	intracellular ribonucleoprotein complex [GO:0030529]	0.007443	14
	ribonucleoprotein complex [GO:1990904]	0.008531	14
	membrane protein complex [GO:0098796]	0.019478	10
	cytoplasm [GO:0005737]	0.024376	33
GO Molecular Function	structural constituent of ribosome [GO:0003735]	0.000815	12
	proton-transporting ATP synthase activity, rotational mechanism [GO:0046933]	0.001064	4
	hydrogen ion transmembrane transporter activity [GO:0015078]	0.001591	7
	ATPase activity, coupled to transmembrane movement of ions, rotational mechanism [GO:0044769]	0.007171	4
	monovalent inorganic cation transmembrane transporter activity [GO:0015077]	0.01137	9
	inorganic cation transmembrane transporter activity [GO:0022890]	0.0156	10
	cation-transporting ATPase activity [GO:0019829]	0.034917	4
	ATPase coupled ion transmembrane transporter activity [GO:0042625]	0.034917	4
	structural molecule activity [GO:0005198]	0.036908	12
	cation transmembrane transporter activity [GO:0008324]	0.045439	10
	active ion transmembrane transporter activity [GO:0022853]	0.046109	4

## Sheet: 4_Expt2_UPRcontvRMite
Table S # GO Enrichments from Genes UP in R_control v. R_mite
	GO term	P-value	#
GO Biological Process	regulation of primary metabolic process [GO:0080090]	0.000138	51
	regulation of transcription, DNA-templated [GO:0006355]	0.00014	42
	regulation of cellular macromolecule biosynthetic process [GO:2000112]	0.000143	44
	regulation of biosynthetic process [GO:0009889]	0.000164	45
	regulation of cellular biosynthetic process [GO:0031326]	0.000164	45
	regulation of nucleic acid-templated transcription [GO:1903506]	0.00021	43
	regulation of RNA biosynthetic process [GO:2001141]	0.00021	43
	regulation of nitrogen compound metabolic process [GO:0051171]	0.000252	51
	regulation of nucleobase-containing compound metabolic process [GO:0019219]	0.000272	44
	aminoglycan metabolic process [GO:0006022]	0.000274	13
	chitin metabolic process [GO:0006030]	0.000337	12
	regulation of gene expression [GO:0010468]	0.000341	45
	regulation of cellular metabolic process [GO:0031323]	0.000343	52
	regulation of metabolic process [GO:0019222]	0.000354	52
	regulation of macromolecule biosynthetic process [GO:0010556]	0.000357	45
	regulation of macromolecule metabolic process [GO:0060255]	0.000424	51
	lipid transport [GO:0006869]	0.000424	12
	glucosamine-containing compound metabolic process [GO:1901071]	0.000424	12
	amino sugar metabolic process [GO:0006040]	0.000481	12
	cell adhesion [GO:0007155]	0.000573	12
	lipid localization [GO:0010876]	0.000573	12
	biological adhesion [GO:0022610]	0.000573	12
	regulation of RNA metabolic process [GO:0051252]	0.000663	44
	homophilic cell adhesion via plasma membrane adhesion molecules [GO:0007156]	0.001505	7
	cell-cell adhesion via plasma-membrane adhesion molecules [GO:0098742]	0.001505	7
	cell-cell adhesion [GO:0098609]	0.003111	7
	regulation of biological process [GO:0050789]	0.016759	95
	biological regulation [GO:0065007]	0.023676	100
	regulation of cellular process [GO:0050794]	0.027914	91
GO Cellular Compartment	extracellular region [GO:0005576]	0.000709	23
	collagen trimer [GO:0005581]	0.03477	3
GO Molecular Function	chitin binding [GO:0008061]	0.000499	14
	DNA binding transcription factor activity [GO:0003700]	0.002883	24
	transcription regulator activity [GO:0140110]	0.00435	27
	calcium ion binding [GO:0005509]	0.006152	22
	lipid transporter activity [GO:0005319]	0.006165	8
	sequence-specific DNA binding [GO:0043565]	0.006247	22
	extracellular matrix structural constituent [GO:0005201]	0.007502	4

## Sheet: 5_Expt2_DownRcontvRMite
GO Enrichments from Genes DOWN in R_control v. R_mite
GO Biological Process	cellular nitrogen compound metabolic process [GO:0034641]	8.36e-13	147
	heterocycle metabolic process [GO:0046483]	2.61e-08	117
	DNA metabolic process [GO:0006259]	3.37e-08	37
	cellular aromatic compound metabolic process [GO:0006725]	4.55e-08	117
	organic cyclic compound metabolic process [GO:1901360]	5.39e-08	117
	nucleic acid metabolic process [GO:0090304]	9.53e-08	99
	nucleobase-containing compound metabolic process [GO:0006139]	3.09e-07	110
	ncRNA metabolic process [GO:0034660]	3.85e-07	31
	tRNA metabolic process [GO:0006399]	3.07e-06	24
	cellular amide metabolic process [GO:0043603]	1.55e-05	42
	organic substance metabolic process [GO:0071704]	1.58e-05	222
	cellular metabolic process [GO:0044237]	1.63e-05	204
	nitrogen compound metabolic process [GO:0006807]	1.63e-05	198
	organonitrogen compound biosynthetic process [GO:1901566]	6.72e-05	57
	macromolecule metabolic process [GO:0043170]	9.66e-05	179
	DNA biosynthetic process [GO:0071897]	0.000102	14
	metabolic process [GO:0008152]	0.00012	245
	primary metabolic process [GO:0044238]	0.000138	209
	ncRNA processing [GO:0034470]	0.000144	21
	peptide metabolic process [GO:0006518]	0.000169	38
	amide biosynthetic process [GO:0043604]	0.000239	37
	cellular response to stress [GO:0033554]	0.000254	24
	nucleic acid phosphodiester bond hydrolysis [GO:0090305]	0.000276	17
	DNA repair [GO:0006281]	0.000286	21
	cellular response to DNA damage stimulus [GO:0006974]	0.000299	22
	organic substance biosynthetic process [GO:1901576]	0.000392	99
	response to stress [GO:0006950]	0.000426	28
	translation [GO:0006412]	0.000484	35
	biosynthetic process [GO:0009058]	0.000546	101
	DNA replication [GO:0006260]	0.000601	15
	peptide biosynthetic process [GO:0043043]	0.000645	35
	gene expression [GO:0010467]	0.000722	86
	cellular biosynthetic process [GO:0044249]	0.000723	96
	tRNA processing [GO:0008033]	0.000867	14
	cellular macromolecule biosynthetic process [GO:0034645]	0.001512	74
	macromolecule biosynthetic process [GO:0009059]	0.001525	75
	cellular nitrogen compound biosynthetic process [GO:0044271]	0.002522	76
	RNA processing [GO:0006396]	0.004541	32
	RNA modification [GO:0009451]	0.00812	14
	protein complex subunit organization [GO:0071822]	0.008786	31
	cellular macromolecule metabolic process [GO:0044260]	0.009894	129
	tRNA aminoacylation for protein translation [GO:0006418]	0.009903	10
	amino acid activation [GO:0043038]	0.012246	10
	tRNA aminoacylation [GO:0043039]	0.012246	10
	RNA phosphodiester bond hydrolysis [GO:0090501]	0.014689	10
	oligosaccharide-lipid intermediate biosynthetic process [GO:0006490]	0.016218	5
	mitochondrial gene expression [GO:0140053]	0.016218	5
	nucleotide-sugar transmembrane transport [GO:0015780]	0.018561	3
	methylation [GO:0032259]	0.025571	17
	mannosylation [GO:0097502]	0.025859	5
	DNA recombination [GO:0006310]	0.027065	8
	carbohydrate derivative transport [GO:1901264]	0.033866	4
	cellular component assembly [GO:0022607]	0.036964	39
	carbohydrate derivative biosynthetic process [GO:1901137]	0.038933	20
	RNA metabolic process [GO:0016070]	0.044538	64
	translational elongation [GO:0006414]	0.048719	21
GO Cellular Compartment	cytoplasmic part [GO:0044444]	1.27e-09	83
	cytoplasm [GO:0005737]	3.79e-08	96
	intracellular organelle part [GO:0044446]	1.9e-06	87
	intracellular part [GO:0044424]	1.93e-06	163
	organelle part [GO:0044422]	2.11e-06	87
	mitochondrion [GO:0005739]	5e-05	31
	intracellular [GO:0005622]	0.000151	166
	organelle membrane [GO:0031090]	0.000192	29
	macromolecular complex [GO:0032991]	0.000363	85
	organelle [GO:0043226]	0.000393	135
	intracellular organelle [GO:0043229]	0.000395	134
	endomembrane system [GO:0012505]	0.002022	29
	mitochondrial part [GO:0044429]	0.002038	20
	integral component of peroxisomal membrane [GO:0005779]	0.003135	4
	intrinsic component of peroxisomal membrane [GO:0031231]	0.003135	4
	membrane-bounded organelle [GO:0043227]	0.003608	109
	intracellular membrane-bounded organelle [GO:0043231]	0.003912	107
	organelle subcompartment [GO:0031984]	0.005275	19
	cell part [GO:0044464]	0.005941	172
	cell [GO:0005623]	0.009181	174
	organellar ribosome [GO:0000313]	0.013287	5
	mitochondrial ribosome [GO:0005761]	0.013287	5
	non-membrane-bounded organelle [GO:0043228]	0.013572	45
	intracellular non-membrane-bounded organelle [GO:0043232]	0.013572	45
	ribosome [GO:0005840]	0.015267	18
	bounding membrane of organelle [GO:0098588]	0.016325	16
	peroxisomal membrane [GO:0005778]	0.019666	4
	microbody membrane [GO:0031903]	0.019666	4
	microbody part [GO:0044438]	0.019666	4
	peroxisomal part [GO:0044439]	0.019666	4
	mitochondrial envelope [GO:0005740]	0.021726	15
	condensed chromosome [GO:0000793]	0.0302	5
	protein complex [GO:0043234]	0.030719	50
	intracellular ribonucleoprotein complex [GO:0030529]	0.03745	23
	endoribonuclease complex [GO:1902555]	0.039041	3
	endonuclease complex [GO:1905348]	0.039041	3
	nuclear outer membrane-endoplasmic reticulum membrane network [GO:0042175]	0.040142	11
	organelle envelope [GO:0031967]	0.042684	16
	envelope [GO:0031975]	0.042684	16
	mitochondrial inner membrane [GO:0005743]	0.043663	11
	ribonucleoprotein complex [GO:1990904]	0.044153	23
	mitochondrial membrane [GO:0031966]	0.044666	13
GO Molecular Function	catalytic activity, acting on RNA [GO:0140098]	1.22e-07	31
	catalytic activity [GO:0003824]	1.55e-06	208
	nuclease activity [GO:0004518]	0.000165	16
	catalytic activity, acting on a tRNA [GO:0140101]	0.000241	16
	methyltransferase activity [GO:0008168]	0.005452	17
	transferase activity, transferring one-carbon groups [GO:0016741]	0.006873	17
	transferase activity [GO:0016740]	0.008272	79
	aminoacyl-tRNA ligase activity [GO:0004812]	0.008514	10
	ligase activity, forming carbon-oxygen bonds [GO:0016875]	0.008514	10
	ribonuclease activity [GO:0004540]	0.011224	9
	endonuclease activity [GO:0004519]	0.013075	9
	RNA methyltransferase activity [GO:0008173]	0.015919	7
	catalytic activity, acting on DNA [GO:0140097]	0.016699	12
	mannosyltransferase activity [GO:0000030]	0.019637	5
	nucleotide-sugar transmembrane transporter activity [GO:0005338]	0.019958	3
	transferase activity, transferring hexosyl groups [GO:0016758]	0.021246	13
	DNA polymerase activity [GO:0034061]	0.026785	5
	carbohydrate derivative transmembrane transporter activity [GO:1901505]	0.027661	4
	ligase activity [GO:0016874]	0.033277	14
	nucleotidyltransferase activity [GO:0016779]	0.037845	12
	nucleobase-containing compound transmembrane transporter activity [GO:0015932]	0.042831	4
	hydrolase activity, acting on ester bonds [GO:0016788]	0.044203	29

## Sheet: 6_Expt2_DRconvRmiteminusSsame
DOWN in R_control v R_mite MINUS DOWN in S_control v S_mite

## Sheet: 7_Expt3_UpRvirusvSVirus
Gene Ontology UP in Rvirus versus S virus
Gene Ontology Code	GO Biological Function
GO:0042116	macrophage activation
GO:0050829	defense response to Gram-negative bacterium
GO:0045087	innate immune response
GO:0002755	MyD88-dependent toll-like receptor signaling pathway
GO:0004888	transmembrane signaling receptor activity
GO:0050707	regulation of cytokine secretion
GO:0001875	lipopolysaccharide receptor activity
GO:0034142	toll-like receptor 4 signaling pathway
Gene Ontology Code	GO Molecular function
GO:0042834	peptidoglycan binding
GO:0009392	N-acetylmuramoyl-L-alanine amidase activity
GO:0008270	zinc ion binding
Gene Ontology Code	GO biological process
GO:0009253	peptidoglycan catabolic process
GO:0045087	innate immune response

## Sheet: 8_Expt3_UpRVirusSvirus
Gene Ontology Code	GO MolecularFunction	Significance	Members
GO:0004252]	serine-type endopeptidase activity	1.83e-07	15
GO:0008236]	serine-type peptidase activity	2.2e-06	15
GO:0017171]	serine hydrolase activity	2.2e-06	15
GO:0016705]	oxidoreductase activity, acting on paired donors, with incorporation or reduction of molecular oxygen	0.000296	12
GO:0016491]	oxidoreductase activity	0.000311	28
GO:0020037]	heme binding	0.003238	11
GO:0046906]	tetrapyrrole binding	0.003764	11
GO:0004497]	monooxygenase activity	0.00733	9
GO:0004175]	endopeptidase activity	0.00846	15
GO:0008233]	peptidase activity	0.019591	20
GO:0070011]	peptidase activity, acting on L-amino acid peptides	0.03448	19
GO:0016787]	hydrolase activity	0.03947	47
